# Supplementary material for: Rice callus suspension culture inhibits growth of cell lines of multiple cancer types and induces apoptosis in lung cancer cell line
Source: BMC Complement Altern Med. 2016 Nov 2;16:427. doi: 10.1186/s12906-016-1423-3 (PMC5093976; doi:10.1186/s12906-016-1423-3)
Supplement: Additional file 17: Figure S17. — Total LDH absorbance of NCI-H460 treated with RCSC and its HPLC fractions. Total LDH absorbance of NCI-H460 treated with five HPLC fractions of RCSC and plant media for (A) 24 h, (B) 48 h, (C) 72 h, and (D) 96 h. The x-axis shows different dilutions of plant media (PM), plant media fractions (PM fr.1, PM fr.2, PM fr. 3, PM fr.5), RCSC or callus media (CM) and callus media fractions (CM fr.1, CM fr.2, CM fr. 3, CM fr. 5). The y-axis shows average absorbance at 490 nm of LDH assay. Error bars represent standard deviation. Statistically significant effect of different dilutions of callus culture on the viability of cell lines is indicated by *p < 0.05 and **p < 0.01. Control represents untreated cell line and Med represents media without cells. (ZIP 185 kb) [file 12906_2016_1423_MOESM17_ESM.zip]

Archive with 2 entries (2 files):
- Fig S17aR1.jpg
- Fig S17bR1.jpg
